# Supplementary material for: Expression Quantitative Trait Locus of Wood Formation-Related Genes in Salix suchowensis
Source: Int J Mol Sci. 2023 Dec 23;25(1):247. doi: 10.3390/ijms25010247 (PMC10778782; doi:10.3390/ijms25010247)
Supplement: Supplementary file 1 [file ijms-25-00247-s001.zip]

Archive with 7 entries (7 files):
- Supplementary Figure S1.pdf
- Supplementary Figure S2.pdf
- Supplementary Figure S3.pdf
- Supplementary Table S1.xlsx
- Supplementary Table S2.xlsx
- Supplementary Table S3.xlsx
- Supplementary TableS4.xlsx
