# Supplementary material for: Expression Quantitative Trait Locus of Wood Formation-Related Genes in Salix suchowensis
Source: Int J Mol Sci. 2023 Dec 23;25(1):247. doi: 10.3390/ijms25010247 (PMC10778782; doi:10.3390/ijms25010247)
Supplement: Supplementary file 1 [file ijms-25-00247-s001.zip › Supplementary Table S1.xlsx]

## Sheet: Sheet1
Supplementary Table S1. Functional classification of WFRGs in S. suchowensis
Cell elongation	Secondary cell wall biosynthesis					TF			Phytohormone
	Cellulose	Hemicellulose	Lignin	Pectin	Other components of cell wall	Vascular cambium activity	Secondary wall deposition	Lignification
EVM0003620	EVM0038281	EVM0008341	EVM0037069	EVM0030125	EVM0011302	EVM0030755	EVM0022564	EVM0013462	EVM0011528
EVM0029678	EVM0019383	EVM0029780	EVM0026963	EVM0021053	EVM0017707	EVM0005100	EVM0039625	EVM0028791	EVM0029820
EVM0016341	EVM0042089	EVM0029502	EVM0015179	EVM0034667	EVM0010767	EVM0039384	EVM0031546	EVM0017096	EVM0040335
EVM0022768	EVM0017703	EVM0022835	EVM0041344	EVM0016874	EVM0033210	EVM0003354	EVM0036944	EVM0035211	EVM0018884
EVM0004770	EVM0032957	EVM0037742	EVM0002833	EVM0036462	EVM0031681	EVM0002584	EVM0005702	EVM0010393	EVM0040336
EVM0004915	EVM0039718	EVM0030433	EVM0007128	EVM0013274	EVM0002093	EVM0013271	EVM0010651	EVM0016373
EVM0012901	EVM0032612	EVM0035665	EVM0026535	EVM0024570	EVM0017647	EVM0027176	EVM0024007
EVM0002892	EVM0032461	EVM0004537	EVM0016041	EVM0025144	EVM0023058	EVM0032897	EVM0038111
EVM0003196	EVM0022179	EVM0012475	EVM0005884	EVM0026360	EVM0009697	EVM0025534	EVM0035717
EVM0013714	EVM0037689	EVM0033925	EVM0003558	EVM0009314	EVM0027991	EVM0020641	EVM0041585
EVM0035492	EVM0039428	EVM0032967	EVM0034871	EVM0032735	EVM0035388		EVM0034814
EVM0033905	EVM0028651	EVM0039706	EVM0008298	EVM0024637	EVM0002627		EVM0039452
EVM0037313	EVM0006823	EVM0016971	EVM0014586	EVM0033682	EVM0004000		EVM0008213
EVM0041370	EVM0019619	EVM0040157	EVM0034171	EVM0010027	EVM0020448		EVM0034145
EVM0026929	EVM0017494	EVM0006757	EVM0003857	EVM0035801	EVM0041161		EVM0014361
EVM0022353	EVM0041128	EVM0000963	EVM0004913	EVM0035355	EVM0021550		EVM0033199
EVM0008625	EVM0004326	EVM0023727	EVM0004903	EVM0007381	EVM0014899		EVM0008410
EVM0010227	EVM0009352	EVM0040914	EVM0018297	EVM0010430	EVM0024939		EVM0025528
EVM0000505	EVM0015223	EVM0018849	EVM0021482	EVM0005132			EVM0035777
EVM0013376	EVM0016298	EVM0014735	EVM0020481	EVM0008346			EVM0001850
EVM0003785	EVM0036636	EVM0011975	EVM0018644	EVM0019318			EVM0006233
EVM0008533	EVM0018235	EVM0038242	EVM0017630	EVM0039309			EVM0012746
EVM0021619	EVM0031357	EVM0028847	EVM0014697	EVM0015124			EVM0019331
EVM0034419	EVM0022409	EVM0033440	EVM0012146	EVM0026406			EVM0012369
EVM0023280	EVM0014954	EVM0009386	EVM0039353	EVM0019783			EVM0029404
EVM0025613	EVM0030863	EVM0001910	EVM0014592	EVM0026788			EVM0037763
EVM0017124	EVM0014024	EVM0003375	EVM0016257	EVM0009745			EVM0001581
EVM0000530	EVM0017100	EVM0000945	EVM0004109	EVM0009749			EVM0024192
EVM0008723	EVM0023177	EVM0041517	EVM0016684	EVM0023132			EVM0040597
EVM0032153	EVM0024154	EVM0018625	EVM0036345	EVM0039555			EVM0004238
EVM0009326	EVM0038933	EVM0040423	EVM0030783	EVM0025385			EVM0041310
EVM0008616	EVM0015656	EVM0001115	EVM0034533	EVM0006236			EVM0033092
EVM0013681	EVM0000842	EVM0015176	EVM0028020	EVM0012177
EVM0000093	EVM0018733	EVM0016316	EVM0035093	EVM0010286
EVM0019964	EVM0008047	EVM0024499	EVM0015512	EVM0000437
EVM0002672	EVM0034883	EVM0030149	EVM0002216	EVM0025014
EVM0019787	EVM0015725	EVM0006242	EVM0012526	EVM0020748
EVM0031639	EVM0021666	EVM0022953	EVM0018338	EVM0021031
EVM0003655	EVM0023733	EVM0016527	EVM0022915	EVM0030993
EVM0004277	EVM0024808	EVM0026358	EVM0031335	EVM0010694
EVM0005638	EVM0037581	EVM0026720	EVM0015665	EVM0037730
EVM0012224	EVM0038516	EVM0003025	EVM0009753	EVM0001814
EVM0018237	EVM0041588	EVM0008922	EVM0033881	EVM0028969
EVM0034638	EVM0032546	EVM0039670	EVM0017894	EVM0040761
EVM0035752	EVM0000639	EVM0001339	EVM0008780	EVM0019206
EVM0013844	EVM0006517	EVM0005008	EVM0025438	EVM0000664
EVM0015009	EVM0039114	EVM0012459	EVM0021972	EVM0017404
EVM0016099	EVM0028190	EVM0021223	EVM0003164	EVM0005958
EVM0012320	EVM0040474	EVM0029485	EVM0012811	EVM0033826
EVM0008350	EVM0037472	EVM0041046	EVM0000101	EVM0035368
EVM0009125	EVM0009197	EVM0019118	EVM0010347	EVM0018291
EVM0010255	EVM0008821	EVM0024075	EVM0001553	EVM0039868
EVM0034746	EVM0004830	EVM0037827	EVM0030395	EVM0024870
EVM0002772	EVM0009922	EVM0019108	EVM0001661	EVM0034823
EVM0018281	EVM0015153	EVM0001911	EVM0021480	EVM0038659
EVM0018770	EVM0002649	EVM0023037	EVM0022969	EVM0026454
EVM0031191	EVM0028376	EVM0024362	EVM0005319	EVM0021512
EVM0008606	EVM0021570	EVM0005544	EVM0018396	EVM0040118
EVM0029400	EVM0039904	EVM0041181	EVM0025456	EVM0011399
EVM0036076	EVM0018670	EVM0011362	EVM0020548	EVM0013853
EVM0038761	EVM0039672	EVM0036384	EVM0026219	EVM0015601
EVM0005602	EVM0011662	EVM0010475	EVM0002877	EVM0020162
EVM0000298	EVM0017940	EVM0008010	EVM0010420	EVM0024623
EVM0020600	EVM0031608	EVM0028290	EVM0013411	EVM0034906
EVM0033318	EVM0027576	EVM0003992	EVM0023282	EVM0016920
EVM0004618	EVM0022229	EVM0038756	EVM0037979	EVM0040726
EVM0013195	EVM0021776	EVM0022562	EVM0029249	EVM0034292
EVM0000620	EVM0038206	EVM0035716	EVM0031461	EVM0036007
EVM0004121	EVM0003439	EVM0036222	EVM0000341	EVM0021729
EVM0012394	EVM0030911	EVM0020631	EVM0004505	EVM0040525
EVM0015094	EVM0001718	EVM0030853	EVM0035114	EVM0016968
EVM0002643	EVM0022571	EVM0028636	EVM0032069	EVM0025442
EVM0017243	EVM0012858	EVM0021469	EVM0034047	EVM0013162
EVM0029358	EVM0023931	EVM0007676	EVM0031987	EVM0011104
EVM0031266	EVM0030095	EVM0016995	EVM0039729	EVM0005044
EVM0001649	EVM0038879	EVM0000682	EVM0030683	EVM0022917
EVM0041144	EVM0011570	EVM0026177	EVM0025444	EVM0003057
EVM0024184	EVM0026551	EVM0034216	EVM0039331	EVM0014858
EVM0001858	EVM0039958	EVM0002033	EVM0006423	EVM0034389
EVM0006324	EVM0031304	EVM0023424	EVM0006804	EVM0036341
EVM0015439	EVM0042146	EVM0038400	EVM0019609	EVM0023162
EVM0027952	EVM0021652	EVM0038675	EVM0023127	EVM0039645
EVM0033946	EVM0001310	EVM0023503	EVM0037586	EVM0006726
EVM0018010	EVM0020879	EVM0026393	EVM0000867	EVM0020305
EVM0011304	EVM0016939	EVM0001864	EVM0003977	EVM0042004
EVM0037194	EVM0005316	EVM0014977	EVM0013543	EVM0033070
EVM0005437	EVM0005337	EVM0013077	EVM0017035	EVM0039164
EVM0029137	EVM0030552		EVM0028409	EVM0006558
EVM0019096	EVM0020093		EVM0041446	EVM0019176
EVM0020224	EVM0001208		EVM0029075	EVM0002264
EVM0029677	EVM0026153		EVM0038635	EVM0018966
EVM0038616	EVM0028734		EVM0039269	EVM0014909
EVM0005282	EVM0032324		EVM0040053	EVM0014818
EVM0025803	EVM0036497		EVM0030412	EVM0006133
EVM0000718	EVM0014604		EVM0019855	EVM0029921
EVM0025108	EVM0014376		EVM0014080	EVM0022681
EVM0031699	EVM0005917		EVM0027562	EVM0024837
EVM0038342	EVM0035121		EVM0021731	EVM0037327
	EVM0003381		EVM0017126	EVM0011379
	EVM0033350		EVM0023245	EVM0005940
	EVM0034434		EVM0024102	EVM0015743
	EVM0017062		EVM0008967	EVM0016777
	EVM0040609		EVM0016464	EVM0031661
	EVM0018021		EVM0024794	EVM0014598
	EVM0021490		EVM0029067	EVM0004381
	EVM0030774		EVM0005776	EVM0017507
	EVM0027893		EVM0014308	EVM0001320
	EVM0016448		EVM0011244	EVM0017206
	EVM0022234		EVM0029785	EVM0018554
	EVM0000876		EVM0000381	EVM0011806
	EVM0006169		EVM0012336	EVM0016073
	EVM0025424		EVM0019466	EVM0019472
	EVM0013652		EVM0019930	EVM0035050
	EVM0010316		EVM0025546	EVM0003725
	EVM0021236		EVM0005641	EVM0008981
	EVM0006153		EVM0004163	EVM0018382
	EVM0020853		EVM0025582	EVM0036760
	EVM0019779		EVM0031448	EVM0000311
	EVM0022493		EVM0028480	EVM0015841
	EVM0006486		EVM0031209	EVM0022250
	EVM0025844		EVM0022706	EVM0009232
	EVM0016693		EVM0010206	EVM0042262
	EVM0028257		EVM0016017	EVM0013499
	EVM0008185		EVM0036357	EVM0033511
	EVM0013659		EVM0010499	EVM0025894
	EVM0009240		EVM0002326	EVM0023898
	EVM0003572		EVM0039364	EVM0005118
	EVM0026121		EVM0021747	EVM0006286
	EVM0028668		EVM0033448	EVM0009768
	EVM0036362		EVM0019743	EVM0030253
	EVM0011952		EVM0027628	EVM0007301
	EVM0035655		EVM0037498	EVM0041033
	EVM0009793		EVM0037968	EVM0004242
	EVM0013426		EVM0032398	EVM0037100
	EVM0031644		EVM0016036	EVM0007919
	EVM0011040		EVM0018183	EVM0009339
	EVM0006852		EVM0003287	EVM0010737
	EVM0005040		EVM0032466	EVM0007880
	EVM0008180		EVM0002017	EVM0001050
	EVM0009632		EVM0020251	EVM0010852
	EVM0016076		EVM0041479	EVM0021445
	EVM0017536		EVM0003807	EVM0039973
	EVM0012723		EVM0023252	EVM0012129
	EVM0032431		EVM0007033	EVM0031638
	EVM0009603		EVM0019343	EVM0034860
	EVM0027545		EVM0039983	EVM0032729
	EVM0002946		EVM0013410	EVM0009262
	EVM0009186		EVM0029146	EVM0021116
	EVM0020858		EVM0018482	EVM0020480
	EVM0024096		EVM0036137
	EVM0036115		EVM0015950
	EVM0027787		EVM0001483
	EVM0028392		EVM0017583
	EVM0029171		EVM0009178
	EVM0010775		EVM0004005
	EVM0020406		EVM0004370
	EVM0012752		EVM0008196
	EVM0020004		EVM0019093
	EVM0031792		EVM0037069
	EVM0036111
	EVM0005279
	EVM0032073
	EVM0010725
	EVM0018028
	EVM0032091
	EVM0016550
	EVM0028314
	EVM0020016
	EVM0037530
	EVM0028740
	EVM0007707
	EVM0032649
	EVM0039270
	EVM0023734
	EVM0027972
	EVM0025581
	EVM0038982
	EVM0030117
	EVM0003281
	EVM0037569
	EVM0000017
	EVM0012274
	EVM0040333
	EVM0041233
	EVM0014593
	EVM0022365
	EVM0025023
	EVM0025448
	EVM0023005
	EVM0040872
	EVM0014955
	EVM0001233
	EVM0023955
	EVM0013587
	EVM0041874
	EVM0009798
	EVM0028021
	EVM0004683
	EVM0036001
	EVM0013402
	EVM0018976
	EVM0002072
	EVM0038961
	EVM0018489
	EVM0029339
	EVM0029190
	EVM0005115
	EVM0012106
	EVM0023337
	EVM0035161
	EVM0038845
	EVM0000823
	EVM0018524
	EVM0042148
	EVM0038275
	EVM0021641
	EVM0024469
	EVM0022243
	EVM0011417
	EVM0029878
	EVM0002362
	EVM0017763
	EVM0002616
	EVM0017613
	EVM0014147
	EVM0031580
	EVM0018090
	EVM0013726
	EVM0030441
	EVM0010588
	EVM0019594
	EVM0008874
	EVM0011534
	EVM0006380
	EVM0026604
	EVM0036193
	EVM0036898
	EVM0010807
	EVM0034998
	EVM0004384
	EVM0012103
	EVM0039195
	EVM0006957
	EVM0023283
	EVM0035380
	EVM0037123
	EVM0000370
	EVM0003191
	EVM0023828
	EVM0033760
	EVM0037333
	EVM0013083
	EVM0013527
	EVM0024424
	EVM0006075
	EVM0018854
	EVM0024741
	EVM0000790
	EVM0012330
	EVM0000392
	EVM0034246
	EVM0009118
	EVM0039451
	EVM0012402
	EVM0008973
	EVM0015002
	EVM0019327
	EVM0018252
	EVM0031605
	EVM0012153
	EVM0032703
	EVM0005053
	EVM0029232
	EVM0037024
	EVM0021941
	EVM0040838
	EVM0009333
	EVM0017475
	EVM0028450
	EVM0000132
	EVM0031813
	EVM0014749
	EVM0013091
	EVM0023302
	EVM0035026
	EVM0003483
	EVM0023261
	EVM0029207
	EVM0023990
	EVM0036997
	EVM0032403
	EVM0041798
	EVM0000761
	EVM0033868
	EVM0009495
	EVM0001995
	EVM0036781
	EVM0027306
	EVM0037938
	EVM0041296
	EVM0016847
	EVM0014891
	EVM0020964
	EVM0020704
	EVM0024010
	EVM0005910
	EVM0036966
	EVM0030810
	EVM0000117
	EVM0001844
	EVM0037199
	EVM0008812
	EVM0032521
	EVM0019904
	EVM0037970
