# Supplementary material for: Expression Quantitative Trait Locus of Wood Formation-Related Genes in Salix suchowensis
Source: Int J Mol Sci. 2023 Dec 23;25(1):247. doi: 10.3390/ijms25010247 (PMC10778782; doi:10.3390/ijms25010247)
Supplement: Supplementary file 1 [file ijms-25-00247-s001.zip › Supplementary Table S2.xlsx]

## Sheet: Sheet1
Supplementary Table S2. Summary of hotspots and their targets
Hotspot ID	Chr	Hotspot Start	Hotspot End	No. of Targets
Hot1	Chr2	14800000	15840000	226
Hot2	Chr5	7200000	8390000	134
Hot3	Chr5	9710000	10720000	160
Hot4	Chr10	0	1410000	77
Hot5	Chr10	14400000	15430000	158
Hot6	Chr13	7440000	8690000	145
Hot7	Chr13	11810000	13040000	224
Hot8	Chr14	8740000	10000000	57
Hot9	Chr15	10480000	12040000	80
Hot10	Chr16	6040000	7380000	99
Hot11	Chr16	8120000	9120000	212
Hot12	Chr16	11110000	12380000	148
Hot13	Chr16	12400000	13410000	226
