# Supplementary material for: Expression Quantitative Trait Locus of Wood Formation-Related Genes in Salix suchowensis
Source: Int J Mol Sci. 2023 Dec 23;25(1):247. doi: 10.3390/ijms25010247 (PMC10778782; doi:10.3390/ijms25010247)
Supplement: Supplementary file 1 [file ijms-25-00247-s001.zip › Supplementary Table S3.xlsx]

## Sheet: Sheet1
Supplementary Table S3. Genes associated with hormone response and hormone signaling in S. suchowensis
Gene id	Annotation
EVM0019006	abscisic acid receptor PYL 2
EVM0012338	abscisic acid receptor PYL 4
EVM0028467	abscisic acid receptor PYL 4
EVM0016370	abscisic acid receptor PYL 4
EVM0015611	abscisic acid receptor PYL 4
EVM0004503	abscisic acid receptor PYL 4
EVM0025649	abscisic acid receptor PYL 8
EVM0031853	abscisic acid receptor PYL 8
EVM0004631	abscisic acid receptor PYL 8
EVM0003684	abscisic acid receptor PYL 9
EVM0025277	abscisic acid receptor PYL 9
EVM0024538	abscisic acid receptor PYR 1
EVM0010577	ABSCISIC ACID-INSENSITIVE 5-like protein 1
EVM0016930	ABSCISIC ACID-INSENSITIVE 5-like protein 2
EVM0029255	ABSCISIC ACID-INSENSITIVE 5-like protein 2
EVM0005780	ABSCISIC ACID-INSENSITIVE 5-like protein 2
EVM0006231	ABSCISIC ACID-INSENSITIVE 5-like protein 2
EVM0019872	ABSCISIC ACID-INSENSITIVE 5-like protein 2
EVM0032319	ABSCISIC ACID-INSENSITIVE 5-like protein 2
EVM0008421	ABSCISIC ACID-INSENSITIVE 5-like protein 2
EVM0007825	ABSCISIC ACID-INSENSITIVE 5-like protein 5
EVM0030099	ABSCISIC ACID-INSENSITIVE 5-like protein 7
EVM0010321	auxin response factor 1
EVM0024586	auxin response factor 1
EVM0010323	auxin response factor 18
EVM0035042	auxin response factor 19
EVM0020790	auxin response factor 3
EVM0016311	auxin response factor 3
EVM0011900	auxin response factor 5
EVM0028809	auxin response factor 5
EVM0002182	auxin response factor 9
EVM0017446	auxin response factor 9
EVM0001137	auxin transporter-like protein 1
EVM0021261	auxin transporter-like protein 1
EVM0033252	auxin transporter-like protein 2
EVM0039768	auxin transporter-like protein 3
EVM0017149	auxin transporter-like protein 5
EVM0029699	auxin transporter-like protein 5
EVM0012436	auxin-induced protein 15A
EVM0004405	auxin-induced protein 15A
EVM0033856	auxin-induced protein 15A
EVM0008930	auxin-induced protein 22D
EVM0028375	auxin-induced protein 22D
EVM0006376	auxin-induced protein 22D
EVM0023188	auxin-induced protein 22D
EVM0025025	auxin-induced protein 6B
EVM0013284	auxin-induced protein AUX 22
EVM0012221	auxin-induced protein AUX 28
EVM0016459	auxin-induced protein AUX 28
EVM0012961	auxin-responsive protein IAA 1
EVM0036218	auxin-responsive protein IAA 11
EVM0011272	auxin-responsive protein IAA 13
EVM0024769	auxin-responsive protein IAA 13
EVM0009253	auxin-responsive protein IAA 13
EVM0011442	auxin-responsive protein IAA 14
EVM0019423	auxin-responsive protein IAA 16
EVM0026571	auxin-responsive protein IAA 16
EVM0017401	auxin-responsive protein IAA 2
EVM0033067	auxin-responsive protein IAA 26
EVM0006382	auxin-responsive protein IAA 27
EVM0020915	auxin-responsive protein IAA 27
EVM0035146	auxin-responsive protein IAA 27
EVM0009744	auxin-responsive protein IAA 29
EVM0040336	auxin-responsive protein IAA 30
EVM0002822	auxin-responsive protein IAA 32
EVM0023878	auxin-responsive protein IAA 4
EVM0022473	auxin-responsive protein IAA 9
EVM0004426	auxin-responsive protein SAUR 15
EVM0016512	auxin-responsive protein SAUR 15
EVM0013203	auxin-responsive protein SAUR 21
EVM0024346	auxin-responsive protein SAUR 21
EVM0017842	auxin-responsive protein SAUR21-like
EVM0009953	auxin-responsive protein SAUR 22
EVM0023522	auxin-responsive protein SAUR 23
EVM0009448	auxin-responsive protein SAUR 23
EVM0014235	auxin-responsive protein SAUR 24
EVM0021651	auxin-responsive protein SAUR 32
EVM0032542	auxin-responsive protein SAUR 32
EVM0000382	auxin-responsive protein SAUR 36
EVM0032883	auxin-responsive protein SAUR 36
EVM0029428	auxin-responsive protein SAUR 36
EVM0030464	auxin-responsive protein SAUR 50
EVM0038772	auxin-responsive protein SAUR 50
EVM0004279	auxin-responsive protein SAUR 50
EVM0017361	auxin-responsive protein SAUR 50
EVM0025345	auxin-responsive protein SAUR 50
EVM0008887	auxin-responsive protein SAUR 71
EVM0019124	auxin-responsive protein SAUR 72
EVM0019907	basic form of pathogenesis-related protein 1
EVM0037886	BES1/BZR1 homolog protein 2
EVM0026491	BES1/BZR1 homolog protein 2
EVM0004803	BRI1 kinase inhibitor 1-like
EVM0020437	BRI1 kinase inhibitor 1-like
EVM0000024	BTB/POZ domain and ankyrin repeat-containing protein NPR 1
EVM0010857	BTB/POZ domain and ankyrin repeat-containing protein NPR 2
EVM0011917	BTB/POZ domain and ankyrin repeat-containing protein NPR 2
EVM0012864	bZIP transcription factor TGA10
EVM0012636	bZIP transcription factor TRAB1
EVM0000935	coronatine-insensitive protein 1
EVM0035765	coronatine-insensitive protein 1
EVM0008378	cyclin-D3-1
EVM0024110	cyclin-D3-1
EVM0025667	cyclin-D3-1
EVM0005895	cyclin-D3-1
EVM0006785	cyclin-D3-2
EVM0031535	cyclin-D3-2
EVM0007095	cyclin-D3-2
EVM0016125	DELLA protein GAI
EVM0026825	DELLA protein GAI
EVM0029213	DELLA protein GAI
EVM0029394	DELLA protein GAIP
EVM0021399	DELLA protein GAIP-B
EVM0035500	DELLA protein GAIP-B
EVM0009257	DELLA protein GAIP-B
EVM0034550	DELLA protein GAIP-B
EVM0040942	DELLA protein GAIP-B
EVM0006909	EIN3-binding F-box protein 1
EVM0035372	EIN3-binding F-box protein 1
EVM0021622	EIN3-binding F-box protein 1
EVM0010592	ETHYLENE INSENSITIVE 3-like 1 protein
EVM0039015	ETHYLENE INSENSITIVE 3-like 3 protein
EVM0003713	ETHYLENE INSENSITIVE 3-like 3 protein
EVM0001060	ethylene receptor
EVM0010849	ethylene receptor
EVM0002891	ethylene receptor 2
EVM0035486	ethylene receptor 2
EVM0016681	ethylene response sensor 1
EVM0000645	ethylene-responsive transcription factor 1B
EVM0002542	ethylene-responsive transcription factor 1B
EVM0016304	ethylene-responsive transcription factor 1B
EVM0012126	ethylene-responsive transcription factor 1B
EVM0026262	ethylene-responsive transcription factor 1B
EVM0038090	ethylene-responsive transcription factor 1B
EVM0000897	ethylene-responsive transcription factor 1B
EVM0029850	ethylene-responsive transcription factor 1B
EVM0005342	ethylene-responsive transcription factor 1B
EVM0025640	ethylene-responsive transcription factor 1B
EVM0016469	ethylene-responsive transcription factor 1B
EVM0037381	ethylene-responsive transcription factor 1B
EVM0039580	ethylene-responsive transcription factor 1B
EVM0014056	ethylene-responsive transcription factor 1B
EVM0019735	F-box protein GID2
EVM0012073	F-box protein GID2
EVM0007044	G-box-binding factor 4
EVM0006505	G-box-binding factor 4
EVM0040335	gibberellin receptor GID1B
EVM0041534	gibberellin receptor GID1B
EVM0029820	gibberellin receptor GID1C
EVM0040809	gibberellin receptor GID1C
EVM0026907	histidine kinase 2
EVM0030755	histidine kinase 3
EVM0019332	histidine kinase 4
EVM0037782	histidine kinase 4
EVM0021690	histidine-containing phosphotransfer protein 1
EVM0019320	histidine-containing phosphotransfer protein 1
EVM0030986	histidine-containing phosphotransfer protein 1
EVM0019178	histidine-containing phosphotransfer protein 2
EVM0027956	histidine-containing phosphotransfer protein 2
EVM0027049	histidine-containing phosphotransfer protein 4
EVM0024996	histidine-containing phosphotransfer protein 4
EVM0032779	histidine-containing phosphotransfer protein 4
EVM0004815	histidine-containing phosphotransfer protein 5
EVM0036176	histidine-containing phosphotransfer protein 5
EVM0038706	histidine-containing phosphotransfer protein 5
EVM0000387	indole-3-acetic acid-amido synthetase GH3.10
EVM0004125	indole-3-acetic acid-amido synthetase GH3.10
EVM0005429	indole-3-acetic acid-amido synthetase GH3.17
EVM0013582	indole-3-acetic acid-amido synthetase GH3.6
EVM0028930	indole-3-acetic acid-amido synthetase GH3.6
EVM0022914	indole-3-acetic acid-amido synthetase GH3.6
EVM0039517	indole-3-acetic acid-amido synthetase GH3.6
EVM0023775	indole-3-acetic acid-induced protein ARG 7
EVM0025595	indole-3-acetic acid-induced protein ARG 7
EVM0001658	jasmonic acid-amido synthetase JAR 1
EVM0025911	jasmonic acid-amido synthetase JAR 1
EVM0003208	BRASSINOSTEROID INSENSITIVE 1-associated receptor kinase 1
EVM0023504	two-component response regulator ORR9
EVM0027924	mitogen-activated protein kinase homolog MMK1
EVM0022370	mitogen-activated protein kinase kinase 5
EVM0017213	pathogenesis-related leaf protein 6
EVM0029528	pathogenesis-related protein 1
EVM0002780	pathogenesis-related protein 1
EVM0034303	pathogenesis-related protein 1
EVM0039637	pathogenesis-related protein 1
EVM0018462	probable indole-3-acetic acid-amido synthetase GH3.1
EVM0032326	probable indole-3-acetic acid-amido synthetase GH3.1
EVM0002776	probable indole-3-acetic acid-amido synthetase GH3.6
EVM0036975	probable protein phosphatase 2C 24
EVM0023488	probable protein phosphatase 2C 24
EVM0009373	probable protein phosphatase 2C 51
EVM0026130	probable protein phosphatase 2C 51
EVM0002502	probable protein phosphatase 2C 53
EVM0034988	probable protein phosphatase 2C 53
EVM0041922	probable protein phosphatase 2C 75
EVM0042052	probable protein phosphatase 2C 75
EVM0019579	probable protein phosphatase 2C 75
EVM0001718	probable xyloglucan endotransglucosylase/hydrolase protein 23
EVM0022571	probable xyloglucan endotransglucosylase/hydrolase protein 23
EVM0011570	probable xyloglucan endotransglucosylase/hydrolase protein 23
EVM0039635	protein ABSCISIC ACID-INSENSITIVE 5
EVM0029006	protein BRASSINAZOLE-RESISTANT 1
EVM0033270	protein EIN4
EVM0030756	protein EIN4-like
EVM0037048	protein EIN4-like
EVM0007614	protein ETHYLENE INSENSITIVE 3
EVM0030281	protein ETHYLENE INSENSITIVE 3
EVM0020395	protein ETHYLENE INSENSITIVE 3
EVM0029721	protein phosphatase 2C 16
EVM0008001	protein phosphatase 2C 37
EVM0023701	protein phosphatase 2C 56-like
EVM0022708	protein TIFY 10A
EVM0042002	protein TIFY 10A
EVM0031016	protein TIFY 10A
EVM0005587	protein TIFY 3
EVM0022838	protein TIFY 6B
EVM0036486	protein TIFY 6B
EVM0038870	protein TIFY 6B
EVM0010846	protein TIFY 9
EVM0014821	protein TIFY 9
EVM0013415	protein TIFY 9
EVM0023769	protein TRANSPORT INHIBITOR RESPONSE 1
EVM0024547	protein TRANSPORT INHIBITOR RESPONSE 1
EVM0022149	protein TRANSPORT INHIBITOR RESPONSE 1
EVM0003397	pseudo histidine-containing phosphotransfer protein 2
EVM0006497	pseudo histidine-containing phosphotransfer protein 2
EVM0008361	pseudo histidine-containing phosphotransfer protein 2
EVM0015579	pseudo histidine-containing phosphotransfer protein 2
EVM0016789	pseudo histidine-containing phosphotransfer protein 2
EVM0026639	pseudo histidine-containing phosphotransfer protein 2
EVM0027874	pseudo histidine-containing phosphotransfer protein 2
EVM0028830	pseudo histidine-containing phosphotransfer protein 2
EVM0030031	pseudo histidine-containing phosphotransfer protein 2
EVM0032382	pseudo histidine-containing phosphotransfer protein 6
EVM0032807	putative indole-3-acetic acid-amido synthetase GH3.9
EVM0036580	regulatory protein NPR 3
EVM0000256	regulatory protein NPR 5
EVM0003603	regulatory protein NPR 5
EVM0006614	regulatory protein NPR 5
EVM0000829	serine/threonine-protein kinase BSK 1
EVM0020681	serine/threonine-protein kinase BSK 1
EVM0035701	serine/threonine-protein kinase BSK 1
EVM0011853	serine/threonine-protein kinase BSK 1
EVM0026891	serine/threonine-protein kinase BSK 2
EVM0030659	serine/threonine-protein kinase BSK 3
EVM0037686	serine/threonine-protein kinase BSK 7
EVM0004601	serine/threonine-protein kinase CTR1
EVM0015087	serine/threonine-protein kinase CTR1
EVM0031328	serine/threonine-protein kinase SAPK2
EVM0017756	serine/threonine-protein kinase SAPK3
EVM0030327	serine/threonine-protein kinase SAPK3
EVM0005058	serine/threonine-protein kinase SRK2A
EVM0020615	serine/threonine-protein kinase SRK2A
EVM0039474	serine/threonine-protein kinase SRK2A
EVM0003488	serine/threonine-protein kinase SRK2E
EVM0029694	serine/threonine-protein kinase SRK2E
EVM0012561	serine/threonine-protein kinase SRK2I
EVM0034712	shaggy-related protein kinase eta
EVM0042123	shaggy-related protein kinase eta
EVM0015948	systemin receptor SR 160
EVM0000080	transcription factor MYC 2
EVM0019405	transcription factor MYC 2
EVM0012059	transcription factor MYC 2
EVM0028168	transcription factor MYC 2
EVM0003048	transcription factor PIF 3
EVM0032462	transcription factor PIF 3
EVM0023650	transcription factor PIF 3
EVM0026710	transcription factor PIF 4
EVM0002291	transcription factor TGA 1
EVM0024271	transcription factor TGA 1
EVM0025594	transcription factor TGA 2
EVM0019637	transcription factor TGA 2.2
EVM0001234	transcription factor TGA 2.3
EVM0016689	transcription factor TGA 2.3
EVM0038113	transcription factor TGA 2.3
EVM0034740	transcription factor TGA 4
EVM0007769	transcription factor TGA 7
EVM0038508	transcription factor TGA 7
EVM0040886	transcription factor TGA 9
EVM0038565	two-component response regulator ARR 12
EVM0019136	two-component response regulator ARR 17
EVM0021485	two-component response regulator ARR 17
EVM0034657	two-component response regulator ARR 17
EVM0034227	two-component response regulator ARR 2
EVM0011627	two-component response regulator ARR 5
EVM0021802	two-component response regulator ARR 5
EVM0000933	two-component response regulator ARR 5
EVM0013817	two-component response regulator ARR 5
EVM0033628	two-component response regulator ARR 5
EVM0003696	two-component response regulator ARR 9
EVM0039607	two-component response regulator ORR 21
EVM0012078	two-component response regulator ORR 9
EVM0007841	uncharacterized protein LOC18100288
EVM0000048	Serine/threonine-protein kinase CTR 1
EVM0000520	Auxin-responsive protein IAA 29
EVM0001499	Two-component response regulator ARR 9
EVM0001540	Auxin-responsive protein SAUR 67
EVM0001733	DELLA protein GAIP
EVM0002333	Histidine kinase 1
EVM0002420	Probable indole-3-acetic acid-amido synthetase GH3.1
EVM0003476	Auxin response factor 2A
EVM0003756	ADP-ribosylation factor 1
EVM0003757	Auxin-responsive protein SAUR 20
EVM0003818	Auxin response factor 6
EVM0004028	ADP-ribosylation factor
EVM0004115	ADP-ribosylation factor 2
EVM0004152	ADP-ribosylation factor 2
EVM0004465	Auxin-responsive protein SAUR 36
EVM0004952	Histidine kinase 5
EVM0004966	Auxin response factor 6
EVM0005300	Auxin-responsive protein IAA 29
EVM0005579	Auxin-responsive protein SAUR 20
EVM0006221	Serine/threonine-protein kinase CTR 1
EVM0006766	Ethylene receptor 3
EVM0006791	Auxin response factor 6
EVM0007488	Auxin-responsive protein SAUR 72
EVM0007536	Histidine kinase 1
EVM0007736	ADP-ribosylation factor 1
EVM0009315	Auxin response factor 4
EVM0009611	ADP-ribosylation factor 2
EVM0010441	Auxin-responsive protein SAUR 50
EVM0010695	Ethylene response sensor 1
EVM0010863	Auxin-responsive protein SAUR 20
EVM0010910	Auxin-responsive protein SAUR 50
EVM0011225	Auxin-responsive protein SAUR 32
EVM0011385	ADP-ribosylation factor
EVM0011611	DNA-3-methyladenine glycosylase
EVM0011709	DELLA protein RGL2
EVM0011922	Tubulin beta-1 chain
EVM0011933	Auxin-responsive protein SAUR 50
EVM0012178	Auxin-responsive protein SAUR 41
EVM0012188	DELLA protein GAIP-B
EVM0012599	Auxin-responsive protein SAUR 41
EVM0013266	Two-component response regulator ARR 5
EVM0013836	Auxin-responsive protein IAA 29
EVM0014030	Protein ETHYLENE INSENSITIVE 3
EVM0014141	Auxin-responsive protein SAUR 22
EVM0014245	Protein EIN4
EVM0014371	Two-component response regulator ARR 1
EVM0014460	ADP-ribosylation factor
EVM0014611	Auxin-responsive protein SAUR 68
EVM0014624	Auxin-responsive protein SAUR 71
EVM0015011	Auxin response factor 19
EVM0015610	Spermidine/putrescine-binding periplasmic protein 1
EVM0015741	Protein EIN4
EVM0015933	Serine/threonine-protein kinase CTR 1
EVM0016179	Auxin response factor 8
EVM0016286	Tubulin alpha-3 chain
EVM0016786	Auxin-responsive protein SAUR 22
EVM0017511	Auxin-responsive protein SAUR 67
EVM0017631	Auxin response factor 2A
EVM0018013	Putative two-component response regulator ARR 21
EVM0018330	Auxin-responsive protein IAA 33
EVM0018675	Auxin response factor 18
EVM0018737	Auxin-responsive protein IAA 16
EVM0018837	ADP-ribosylation factor 1
EVM0018850	ADP-ribosylation factor
EVM0019196	Uncharacterized protein HI_0077
EVM0019456	ADP-ribosylation factor
EVM0019739	Auxin response factor 2B
EVM0020009	Auxin-responsive protein SAUR 50
EVM0020781	Histidine kinase 5
EVM0021228	Protein EIN 4
EVM0021295	ADP-ribosylation factor-like protein 2
EVM0021746	Protein EIN4
EVM0021816	ADP-ribosylation factor 1
EVM0022288	ADP-ribosylation factor 1
EVM0022316	Auxin-responsive protein IAA 33
EVM0022347	ADP-ribosylation factor 2
EVM0022525	Histidine-containing phosphotransfer protein 1
EVM0022613	ADP-ribosylation factor-related protein 1
EVM0023171	Auxin-responsive protein SAUR 50
EVM0023385	ADP-ribosylation factor 2
EVM0023644	DELLA protein RGL 3
EVM0023812	Auxin-responsive protein SAUR 22
EVM0023897	Protein EIN 4
EVM0024045	Auxin-responsive protein SAUR 20
EVM0024227	Auxin-responsive protein SAUR 71
EVM0024595	Auxin-responsive protein SAUR 71
EVM0024898	Auxin-responsive protein SAUR 41
EVM0025029	Tubulin beta-1 chain
EVM0025182	Two-component response regulator ARR 22
EVM0025533	Auxin-responsive protein SAUR 32
EVM0025646	Auxin-responsive protein SAUR 61
EVM0025669	Serine/threonine-protein kinase CTR 1
EVM0026255	Auxin-responsive protein SAUR 71
EVM0027858	Histidine kinase 3
EVM0028348	Auxin-responsive protein SAUR 36
EVM0028981	Auxin-responsive protein SAUR 67
EVM0029649	Auxin-responsive protein IAA 4
EVM0030254	Auxin-responsive protein SAUR 67
EVM0030545	Histidine kinase 5
EVM0030586	Serine/threonine-protein kinase CTR 1
EVM0030620	Auxin-responsive protein SAUR 32
EVM0030720	DELLA protein GAI 1
EVM0031185	Auxin-responsive protein SAUR 20
EVM0031349	Two-component response regulator ARR 22
EVM0031382	Two-component response regulator ARR 11
EVM0032113	Auxin-responsive protein IAA 14
EVM0032484	DELLA protein GAIP
EVM0032899	Histidine kinase 5
EVM0033241	Auxin-responsive protein SAUR62
EVM0034102	Two-component response regulator ARR 22
EVM0034452	Two-component response regulator ARR 22
EVM0035935	Auxin-responsive protein SAUR 32
EVM0036029	Auxin-responsive protein SAUR 72
EVM0036534	Auxin-responsive protein SAUR 63
EVM0038147	Two-component response regulator ARR 22
EVM0039792	DELLA protein RGL 1
EVM0040797	Auxin-responsive protein IAA 33
EVM0040973	Auxin-responsive protein SAUR 24
