# Supplementary material for: Expression Quantitative Trait Locus of Wood Formation-Related Genes in Salix suchowensis
Source: Int J Mol Sci. 2023 Dec 23;25(1):247. doi: 10.3390/ijms25010247 (PMC10778782; doi:10.3390/ijms25010247)
Supplement: Supplementary file 1 [file ijms-25-00247-s001.zip › Supplementary TableS4.xlsx]

## Sheet: Sheet1
Supplementary TableS4. Gene function classification of potential regulators
Gene id	Gene name	Ortholog in A. thaliana	Description	Type
EVM0001661	CCR2a	AT2G33590	Cinnamoyl-CoA reductase 2	WFRG
EVM0001786	BGAL17a	AT1G72990	Beta-galactosidase 17	WFRG
EVM0003057	PME1	AT1G53840	Pectinesterase 1	WFRG
EVM0006957	BGAL17b	AT1G72990	Beta-galactosidase 17	WFRG
EVM0010499	EXT1	AT4G16745	Exostosin protein	WFRG
EVM0011037	CAS1	AT2G07050	Cycloartenol synthase	WFRG
EVM0012103	BGAL1	AT3G13750	Beta-galactosidase 1	WFRG
EVM0014376	GH17	AT4G29360	O-Glycosyl hydrolases 17	WFRG
EVM0015665	CAD6	AT4G39330	Cinnamyl alcohol dehydrogenase 6	WFRG
EVM0016257	F5H	AT4G36220	Ferulate 5-hydroxylase	WFRG
EVM0020480	PG	AT2G41850	Polygalacturonase	WFRG
EVM0021480	CCR2b	AT2G33590	Cinnamoyl-CoA reductase 2	WFRG
EVM0032967	FLA1	AT5G55730	Fasciclin-like arabinogalactan protein 1	WFRG
EVM0039672	GH10	AT4G33820	Glycosyl hydrolase protein	WFRG
EVM0001060	ETR1	AT1G66340	Ethylene receptor	TR
EVM0006382	IAA27	AT4G29080	Auxin-responsive protein IAA27	TR
EVM0016544	SWIB2	AT2G14880	SWIB/MDM2 domain protein	TR
EVM0019259	SDG25	AT5G42400	ARABIDOPSIS TRITHORAX-RELATED7	TR
EVM0030068	ARID5	AT1G76510	AT-rich interactive domain-containing protein 5	TR
EVM0033382	SUVH5	AT2G35160	Histone-lysine N-methyltransferase, H3 lysine-9 specific SUVH5	TR
EVM0039601	IDM1	AT5G58610	Increased DNA methylation 1	TR
EVM0042120	MASS1	AT1G80180	MAPK substrates in the stomatal lineage1	TR
EVM0005049	HAT22	AT4G37790	Homeobox-leucine zipper protein HAT22	TF
EVM0010890	LHY	AT1G01060	LATE ELONGATED HYPOCOTYL	TF
EVM0013803	PLATZ2	AT1G76590	PLATZ transcription factor family protein	TF
EVM0016249	C3H62	AT5G66840	Zinc finger CCCH domain-containing protein 62	TF
EVM0016311	ARF3	AT2G33860	Auxin response factor	TF
EVM0017799	ANT	AT4G37750	AP2-like ethylene-responsive transcription factor ANT	TF
EVM0019719	OXS2	AT2G41900	OXIDATIVE STRESS 2	TF
EVM0020969	VOZ1	AT1G28520	Transcription factor VOZ1	TF
EVM0021571	TCP2	AT4G18390	Transcription factor TCP2	TF
EVM0025441	MYB36	AT5G65790	Transcription factor MYB36	TF
EVM0028746	BPC6	AT5G42520	Protein bastic pentacysteine 6	TF
EVM0036407	-	AT1G68030	RING/FYVE/PHD zinc finger protein	TF
EVM0039443	NF-YA3	AT1G72830	Nuclear transcription factor Y subunit A-3	TF
EVM0040790	MYBH	AT5G47390	A circadian-regulated transcription factor	TF
EVM0041985	Trihelix	AT2G44730	Alcohol dehydrogenase transcription factor Myb/SANT-like protein	TF
EVM0042002	JAZ1	AT1G19180	Jasmonate-zim-damain protein1	TF
EVM0000814	TIO	AT1G50240	Serine/threonine-protein kinase TIO	PK
EVM0003354	CLV1	AT1G75820	Receptor protein kinase CLAVATA1	PK
EVM0003679	ALE2	AT5G56890	Receptor-like serine/threonine-protein kinase ALE2	PK
EVM0005495	RLK1	AT3G56050	Protein kinase protein	PK
EVM0008034	ZRK10	AT3G57700	Protein kinase protein	PK
EVM0017649	-	AT1G52540	Protein kinase protein	PK
EVM0017779	-	AT1G52540	Protein kinase protein	PK
EVM0027034	BAM1	AT5G65700	Leucine-rich repeat receptor-like serine/threonine-protein kinase BAM1	PK
EVM0030201	PBL19	AT5G47070	Probable serine/threonine-protein kinase PBL19	PK
EVM0032207	CDKB2;1	AT1G76540	Cyclin-dependent kinase B2-1	PK
EVM0034373	MKK2	AT4G29810	Mitogen-activated protein kinase kinase 2	PK
EVM0000327	NET2D	AT2G22560	Protein NETWORKED 2D	Others
EVM0000496	Unknown1	-	-	Others
EVM0001351	DRP4C	AT1G60500	Dynamin-related protein 4C	Others
EVM0002463	LRRC	AT5G12940	Leucine-rich repeat (LRR) protein	Others
EVM0002908	NAP1;2a	AT2G19480	Nucleosome assembly protein 1;2	Others
EVM0005474	RPA1E	AT4G19130	Replication protein A 70 kDa DNA-binding subunit E	Others
EVM0006355	CYCB2;4	AT1G76310	cyclin-dependent protein kinase regulator	Others
EVM0006898	IPGAL1	AT1G07120	CHUP1-like protein	Others
EVM0008552	LBA1	AT5G47010	LOW-LEVEL BETA-AMYLASE 1	Others
EVM0009379	-	AT2G22530	Alkaline-phosphatase-like protein	Others
EVM0010261	RBM39	AT5G09880	RNA-binding protein 39	Others
EVM0010428	-	AT1G75720	WEB protein	Others
EVM0011233	-	AT4G17486	Thiol peptidase protein	Others
EVM0012151	-	AT3G12150	Alpha/beta-Hydrolases (ABH) protein	Others
EVM0012366	CFK2	AT5G42360	F-box/kelch-repeat protein	Others
EVM0013228	-	AT3G14280	LL-diaminopimelate aminotransferase	Others
EVM0013449	HEN4	AT2G22600	KH domain-containing protein HEN4	Others
EVM0014186	-	AT3G13800	Oxidoreductase protein	Others
EVM0014831	PIN1AT	AT2G18040	Peptidyl prolyl cis/trans isomerase	Others
EVM0015109	HHP4	AT4G37680	Heptahelical transmembrane protein 4	Others
EVM0015140	ROC1	AT4G38740	Encodes cytosolic cyclophilin ROC1	Others
EVM0015247	-	AT4G12680	Transmembrane protein	Others
EVM0019604	Unknown2	-	-	Others
EVM0020090	Unknown3	-	-	Others
EVM0020981	BCAT3	AT3G49680	Branched-chain amino acid aminotransferase 2	Others
EVM0021010	VLN1	AT2G29890	Villin-1	Others
EVM0021194	COX6A	AT4G37830	Cytochrome c oxidase subunit 6a, mitochondrial	Others
EVM0021564	MMS19	AT5G48120	MMS19 nucleotide excision repair protein	Others
EVM0021804	-	AT3G52110	Interferon-activable protein	Others
EVM0022406	MSSP2	AT4G35300	Monosaccharide-sensing protein 2	Others
EVM0022907	EFMT3	AT3G50850	EEF1A lysine methyltransferase 3	Others
EVM0024005	URGT2	AT1G21070	UDP-rhamnose/UDP-galactose transporter 2	Others
EVM0024186	CML38	AT1G76650	Calcium-binding protein CML38	Others
EVM0024477	-	AT3G51000	Alpha/beta-Hydrolases (ABH) protein a	Others
EVM0025897	EMB1967	AT3G54350	Forkhead-associated (FHA) domain-containing protein	Others
EVM0026442	PAS2	AT5G10480	Pasticcino 2	Others
EVM0027160	Unknown4	-	-	Others
EVM0028238	PSD1	AT4G16700	Phosphatidylserine decarboxylase proenzyme 1	Others
EVM0028638	-	AT2G35360	Ubiquitin protein	Others
EVM0029408	Unknown5	-	-	Others
EVM0030198	SFH11	AT5G47510	Phosphatidylinositol/phosphatidylcholine transfer protein SFH11	Others
EVM0030665	PLDDELTA	AT4G35790	Phospholipase D delta	Others
EVM0031330	GSTF8	AT2G47730	Glutathione S-transferase	Others
EVM0031523	PRMT7	AT4G16570	Pritein arginine methyltransfearase 7	Others
EVM0031544	-	AT2G30600	BTB/POZ domain-containing protein	Others
EVM0033987	CPP1	AT3G51140	Protein chaperonr-likr protein of POR1	Others
EVM0034008	CGR2	AT3G49720	Cotton Golgi-related 2	Others
EVM0034162	TBST	AT5G66420	TIM-barrel signal transduction protein	Others
EVM0034241	-	AT2G02410	YacP-like NYN domain protein	Others
EVM0034893	NAP1;2b	AT2G19480	Nucleosome assembly protein 1;2	Others
EVM0035156	Unknown6	-	-	Others
EVM0035571	-	AT1G72880	SurE-like phosphatase/nucleotidase	Others
EVM0036448	OFUT30	AT4G17430	O-fucosyltransferase 30	Others
EVM0036502	-	AT4G17370	Oxidoreductase protein	Others
EVM0037110	-	AT3G51000	Alpha/beta-Hydrolases (ABH) protein b	Others
EVM0037600	PCK1	AT4G37870	Phosphoenolpyruvate carboxykinase (ATP)	Others
EVM0037808	PAT21	AT2G33640	Protein S-acyltransferase 21	Others
EVM0038390	LOG1	AT2G28305	Cytokinin riboside 5'-monophosphate phosphoribohydrolase LOG1	Others
EVM0038536	G2484-1	AT4G17330	G2484-1 protein	Others
EVM0039821	LrgB	AT1G32080	LrgAB/CidAB protein	Others
EVM0041349	Unknown7	-	-	Others
EVM0041376	NAA10	AT5G13780	N-terminal acetyltransferase a complex catalytic subunit NAA10	Others
EVM0041385	IQD1	AT1G72670	Protein IQ-DOMAIN 1	Others
EVM0042218	SGPP	AT2G38740	Haloacid dehalogenase-like hydrolase domain-containing protein Sgpp	Others
EVM0018074	SCP28	AT4G36195	Serine carboxypeptidase S28 protein	Hormone related genes
EVM0036975	PP2C	AT5G59220	Protein phosphatase 2C	Hormone related genes
